# Supplementary material for: Untargeted Metabolomics Analysis of Lactic Acid Bacteria Fermented Acanthopanax senticosus with Regard to Regulated Gut Microbiota in Mice
Source: Molecules. 2024 Aug 28;29(17):4074. doi: 10.3390/molecules29174074 (PMC11396594; doi:10.3390/molecules29174074)
Supplement: Supplementary file 1 [file molecules-29-04074-s001.zip]

Archive with 1 entries (1 files):
- molecules-3147637-supplementary.pdf
